# Supplementary material for: Exceptionally simple, rapidly replaced teeth in sauropod dinosaurs demonstrate a novel evolutionary strategy for herbivory in Late Jurassic ecosystems
Source: BMC Ecol Evol. 2021 Nov 6;21:202. doi: 10.1186/s12862-021-01932-4 (PMC8571970; doi:10.1186/s12862-021-01932-4)
Supplement: Supplementary file 2 — Additional file 2. OPCR values for each genus and theropod morphotype. [file 12862_2021_1932_MOESM2_ESM.xlsx]

## Sheet: Allosaurus
Specimen number	Dentigerous element	Tooth number	Face count	OPCR at MPC 3	OPCR at MPC 5		MPC - Minimum patch count
BYU 759	Dentary	1	9268	12.125	10.125
BYU 759	Dentary	1	1000	9.125	8.5
BYU 759	Dentary	2	10001	12	10.5
BYU 759	Dentary	2	1001	9.125	8.25
BYU 759	Dentary	3	10001	13.125	11.25
BYU 759	Dentary	3	1000	9.75	8.625
BYU 759	Dentary	4	10001	11.125	9.75
BYU 759	Dentary	4	1001	9.125	8.5
BYU 759	Dentary	5	10000	10.625	9
BYU 759	Dentary	5	1000	9.125	8.125
BYU 759	Dentary	6	10001	12	10.125
BYU 759	Dentary	6	1001	9.25	8.75
BYU 759	Dentary	7	10001	12.75	11.25
BYU 759	Dentary	7	1001	10	9.5
BYU 759	Dentary	8	9066	14.75	12.5
BYU 759	Dentary	8	1001	11.125	9.5
BYU 759	Dentary	9	10000	10.5	8.875
BYU 759	Dentary	9	1001	8.875	8.25
BYU 759	Dentary	10	8386	12.375	10.75
BYU 759	Dentary	10	1000	10	9
BYU 759	Premaxilla and maxilla	1	6154	16.25	11.5
BYU 759	Premaxilla and maxilla	1	1000	10.375	8.875
BYU 759	Premaxilla and maxilla	2	6968	13.75	10.875
BYU 759	Premaxilla and maxilla	2	1000	9.625	9.125
BYU 759	Premaxilla and maxilla	3	7686	14.25	11.5
BYU 759	Premaxilla and maxilla	3	1000	11	9.25
BYU 759	Premaxilla and maxilla	4	4217	12.125	10.875
BYU 759	Premaxilla and maxilla	4	1000	10.625	10.125
BYU 759	Premaxilla and maxilla	5	8725	16	14
BYU 759	Premaxilla and maxilla	5	1000	12.125	11.125
BYU 759	Premaxilla and maxilla	6	7994	14.125	11.625
BYU 759	Premaxilla and maxilla	6	1000	11.875	10.625
BYU 759	Premaxilla and maxilla	7	3765	10.125	9.125
BYU 759	Premaxilla and maxilla	7	1000	8.25	8
UMNH VP C-173	Left maxilla	1		11.125	10.125
UMNH VP C-173	Left maxilla	1		11.625	9.875
UMNH VP C-173	Left maxilla	2		10.875	10.25
UMNH VP C-173	Left maxilla	2		11.125	10.5
UMNH VP C-173	Left maxilla	3		13.75	11.75
UMNH VP C-173	Left maxilla	3		10.625	10
UMNH VP C-173	Left maxilla	4		10.5	10
UMNH VP C-173	Left maxilla	4		10.625	9.5
UMNH VP C-173	Left maxilla	5		11.875	9.625
UMNH VP C-173	Left maxilla	5		10.25	9.125
UMNH VP C-173	Left maxilla	6		14.625	12.375
UMNH VP C-173	Left maxilla	6		12.125	10
UMNH VP C-173	Left maxilla	7		14.375	11.5
UMNH VP C-173	Left maxilla	7		10.125	9.375
UMNH VP C-173	Left maxilla	8		11	10.125
UMNH VP C-173	Left maxilla	8		10	8.75
UMNH VP C-173	Left maxilla	9		12.25	10.625
UMNH VP C-173	Left maxilla	9		10.625	9.625
UMNH VP C-173	Left maxilla	10		13.5	12
UMNH VP C-173	Left maxilla	10		10.625	9.875
UMNH VP C-173	Left maxilla	11		17.125	14.25
UMNH VP C-173	Left maxilla	11		12.125	11.125
UMNH VP C-173	Left maxilla	12		13	11.625
UMNH VP C-173	Left maxilla	12		10.125	9.375
UMNH VP C-173	Left maxilla	13		14.875	10.75
UMNH VP C-173	Left maxilla	13		11.125	10
UMNH VP C-173	Left maxilla	14		13.25	10.625
UMNH VP C-173	Left maxilla	15		16.125	11.75
UMNH VP C-173	Left maxilla	15		12.875	10.625
UMNH VP C-173	Left maxilla	16		14	11

## Sheet: Apatosaurus
Specimen number	Dentigerous element	Tooth number	Face count	OPCR at MPC 3	OPCR at MPC 5
MWC 6002	Maxilla	1	10000	10.125	9.5
MWC 6002	Maxilla	1	1001	9.125	8.25
MWC 6002	Maxilla	2	10000	11.5	10
MWC 6002	Maxilla	2	1000	8.75	8.5
MWC 6002	Maxilla	3	9999	12.875	9.875
MWC 6002	Maxilla	3	1001	8.625	8.125
MWC 6002	Maxilla	4	10000	17.75	10.625
MWC 6002	Maxilla	4	1000	8.375	8.125
MWC 6002	Maxilla	5	8637	21.375	13.25
MWC 6002	Maxilla	5	1001	8.875	8.125
MWC 6002	Maxilla	6	8209	22.125	15
MWC 6002	Maxilla	6	1001	8.875	8
MWC 6002	Maxilla	7	7885	21	14.125
MWC 6002	Maxilla	7	1001	9.375	8.25
MWC 6002	Maxilla	8	8571	18.5	12.625
MWC 6002	Maxilla	8	1001	9.25	8.875
MWC 6002	Maxilla	9	7684	18.875	12.375
MWC 6002	Maxilla	9	1000	9.875	9.375
MWC 6002	Maxilla	10	7526	18.125	12.875
MWC 6002	Maxilla	10	1000	9.625	8.625
MWC 6002	Maxilla	11	7984	21.875	14.5
MWC 6002	Maxilla	11	1000	9.75	8.5
MWC 6002	Maxilla	12	7059	16.25	11
MWC 6002	Maxilla	12	1001	9.375	8.625
MWC 6002	Maxilla	13	6581	16.375	10.375
MWC 6002	Maxilla	13	1001	8.75	8.5
MWC 6002	Maxilla	14	3886	12.125	9.75
MWC 6002	Maxilla	14	1001	9.5	8.5
MWC 6002	Maxilla	15	7600	15.625	11.5
MWC 6002	Maxilla	15	1000	8.75	8.25
MWC 8430	Premaxilla	1	10000	22.375	17.75
MWC 8430	Premaxilla	1	1001	11.75	10
MWC 8430	Premaxilla	2	10000	11.75	9.25
MWC 8430	Premaxilla	2	1000	8.5	8.125
MWC 8430	Premaxilla	3	10001	10.875	9
MWC 8430	Premaxilla	3	1001	8.125	8
MWC 8430	Premaxilla	4	10000	11.5	8.875
MWC 8430	Premaxilla	4	1000	8.25	8
MWC 8430	Premaxilla	5	10000	18.125	13
MWC 8430	Premaxilla	5	1001	8.25	8
MWC 8430	Premaxilla	6	10000	14.75	10.25
MWC 8430	Premaxilla	6	1000	8.375	8.125
MWC 8430	Premaxilla	7	10001	18.125	11.875
MWC 8430	Premaxilla	7	1001	8.375	8
MWC 8430	Premaxilla	8	10001	18.875	12.5
MWC 8430	Premaxilla	8	1000	9	8.375
MWC 8430	Premaxilla	9	10001	26.375	15.875
MWC 8430	Premaxilla	9	1001	9.875	8.75
MWC 8430	Premaxilla	10	10001	20.625	13.875
MWC 8430	Premaxilla	10	1001	9.625	8.625
MWC 8430	Premaxilla	11	10000	19	14.125
MWC 8430	Premaxilla	11	1001	11.25	10.625
MWC 8430	Premaxilla	12	10001	14.25	10
MWC 8430	Premaxilla	12	1001	8.625	8.375
MWC 8430	Premaxilla	13	9999	18	11.75
MWC 8430	Premaxilla	13	1000	8.5	8
MWC 8430	Premaxilla	14	10000	14.75	10.5
MWC 8430	Premaxilla	14	1000	9	8.75

## Sheet: Brachiosaurus
Specimen number	Dentigerous element	Tooth number	Face count	OPCR at MPC 3	OPCR at MPC 5	Additional notes
USNM 5730	Dentary	1	10000	25.375	19.75
USNM 5730	Dentary	1	1000	16.75	13.125
USNM 5730	Dentary	2	10000	17.125	15.5
USNM 5730	Dentary	2	1001	17.625	14.75
USNM 5730	Dentary	3	10001	15.625	13.25
USNM 5730	Dentary	3	1000	14.25	12.125
USNM 5730	Dentary	4	10001	20.25	18.5
USNM 5730	Dentary	4	1000	16	13.625
USNM 5730	Dentary	5	–	–	–	Attached to 10th tooth
USNM 5730	Dentary	5	–	–	–
USNM 5730	Dentary	6	10001	17.375	15.625
USNM 5730	Dentary	6	1001	15.375	13.25
USNM 5730	Dentary	7	10000	19.75	16.875
USNM 5730	Dentary	7	1000	16.125	12.875
USNM 5730	Dentary	8	10000	19	16.125
USNM 5730	Dentary	8	1001	14	12
USNM 5730	Dentary	9	7321	22.25	16.125	Replacement tooth, no major root
USNM 5730	Dentary	9	1000	15	13.5
USNM 5730	Dentary	10	–	–	–	Attached to 5th tooth
USNM 5730	Dentary	10	–	–	–
USNM 5730	Dentary	11	10001	23.75	19.375	Broken tip
USNM 5730	Dentary	11	1000	15.875	13.25	Broken tip
USNM 5730	Dentary	12	10000	15.875	13.125
USNM 5730	Dentary	12	1001	15	12.625
USNM 5730	Dentary	13	10001	20.125	18.875
USNM 5730	Dentary	13	1001	16	12.625
USNM 5730	Dentary	14	10000	17.625	15.625
USNM 5730	Dentary	14	1001	11.25	10.5
USNM 5730	Dentary	15	10001	13.875	12.875
USNM 5730	Dentary	15	1000	12.875	10.25
USNM 5730	Dentary	16	10000	16.375	15
USNM 5730	Dentary	16	1000	14.625	13
USNM 5730	Premaxilla	1	10000	20.125	16.375
USNM 5730	Premaxilla	1	1000	16.75	14.625
USNM 5730	Premaxilla	2	10001	15.75	14.25	Partial tooth crown
USNM 5730	Premaxilla	2	1000	14.875	12.75
USNM 5730	Maxilla	1	10000	11	10.125
USNM 5730	Maxilla	1	1000	10.375	9.5
USNM 5730	Maxilla	2	10001	14.875	13
USNM 5730	Maxilla	2	1001	12.125	10.5
USNM 5730	Maxilla	3	10000	13.5	11.25
USNM 5730	Maxilla	3	1001	12.125	10.375
USNM 5730	Maxilla	4	10000	12.625	11.25
USNM 5730	Maxilla	4	1001	11.5	10.5
USNM 5730	Maxilla	5	10001	27.25	21.5	Partial tooth
USNM 5730	Maxilla	5	1001	15.5	13

## Sheet: Camarasaurus
Specimen number	Dentigerous element	Tooth number	Face count	OPCR at MPC 3	OPCR at MPC 5	Additional notes
UMNH VP 5527	Premaxilla	1	10000	29.75	23.375
UMNH VP 5527	Premaxilla	1	1001	18	14.5
UMNH VP 5527	Premaxilla	2	10000	12.75	12.125
UMNH VP 5527	Premaxilla	2	1000	15.5	13.75
UMNH VP 5527	Premaxilla	3	10000	17.25	15.625	Slightly damaged
UMNH VP 5527	Premaxilla	3	1000	20	16.125	Slightly damaged
UMNH VP 5527	Premaxilla	4	10001	18.875	16.25	Partial tooth
UMNH VP 5527	Premaxilla	4	1001	18.875	16.625	Partial tooth
UMNH VP 5527	Premaxilla	5	10000	18	15.875
UMNH VP 5527	Premaxilla	5	1000	18.25	16.25
UMNH VP 5527	Premaxilla	6	10000	17.5	16.25	Partial tooth
UMNH VP 5527	Premaxilla	6	1000	20.625	17.375	Partial tooth
UMNH VP 5527	Premaxilla	7	10000	25.375	18.125	Partial tooth
UMNH VP 5527	Premaxilla	7	1001	22.375	19.625	Partial tooth
UMNH VP 5527	Premaxilla	8	10001	15.375	13.5
UMNH VP 5527	Premaxilla	8	1001	18.125	14.5
UMNH VP 5527	Premaxilla	9	10000	16.75	15.25	Slightly damaged
UMNH VP 5527	Premaxilla	9	1001	17.75	16.25	Slightly damaged
UMNH VP 5873	Isolated tooth	1	10001	27.375	17	Made using 3D scanner
UMNH VP 5873	Isolated tooth	1	1000	14.375	13.375	Made using 3D scanner

## Sheet: Camptosaurus
Specimen number	Dentigerous element	Tooth number	Smoothed 3 times?	Face count	OPCR at MPC 3	OPCR at MPC 5	Additional notes
UMNH Isolated tooth	Unknown	1	Yes	10001	26.625	20
UMNH Isolated tooth	Unknown	1	Yes	1000	14.375	11.375	Isolated tooth, nice wear facet
MWC 2	1st element	1	Yes	10001	21.375	18.875
MWC 2	1st element	1	Yes	1000	15.125	11.375
MWC 2	1st element	3	Yes	10000	27.125	20.125
MWC 2	1st element	3	Yes	1000	14.25	12.5
MWC 2	1st element	4	Yes	10001	31.25	23.5
MWC 2	1st element	4	Yes	1001	15.75	11.5
MWC 2	1st element	5	Yes	10000	35	24.375
MWC 2	1st element	5	Yes	1000	15.375	12.25
MWC 2	1st element	6	Yes	10000	36.5	25.875
MWC 2	1st element	6	Yes	1000	20	14.625
MWC 2	1st element	8	Yes	10000	30.375	21.625
MWC 2	1st element	8	Yes	1000	12.375	10.125
MWC 2	1st element	9	Yes	10000	33	24.25
MWC 2	1st element	9	Yes	1000	16.25	13.125
MWC 2	1st element	10	Yes	10000	31	22.25
MWC 2	1st element	10	Yes	1000	15.75	12.625
UMNH VP 16455	Maxilla?	1	Yes	10000	53.375	37.5
UMNH VP 16455	Maxilla?	1	Yes	1000	27.625	21.875
UMNH VP 16455	Maxilla?	2	Yes	10000	44.5	33.875
UMNH VP 16455	Maxilla?	2	Yes	1000	21.75	17.125
UMNH VP 16455	Maxilla?	3	Yes	10000	40.375	31.375
UMNH VP 16455	Maxilla?	3	Yes	1000	27.125	19.875
UMNH VP 16455	Maxilla?	4	Yes	10000	40.125	33.25
UMNH VP 16455	Maxilla?	4	Yes	1000	23.875	18.25
UMNH VP 16455	Maxilla?	5	Yes	10000	44.125	33.75
UMNH VP 16455	Maxilla?	5	Yes	1000	23.625	18
UMNH VP 16455	Maxilla?	6	Yes	10000	44.25	32.125
UMNH VP 16455	Maxilla?	6	Yes	1000	22.25	17.125
UMNH VP 16455	Maxilla?	7	Yes	10000	51.125	38.75
UMNH VP 16455	Maxilla?	7	Yes	1000	30.25	21.625
UMNH VP 16455	Maxilla?	8	Yes	10000	39.5	30.125
UMNH VP 16455	Maxilla?	8	Yes	1000	26.25	18.375
UMNH VP 16455	Maxilla?	9	Yes	10000	27.375	21.75
UMNH VP 16455	Maxilla?	9	Yes	1000	16.625	13.5
UMNH VP 16455	Maxilla?	10	Yes	10000	30.875	25.75
UMNH VP 16455	Maxilla?	10	Yes	1000	23.25	17.75
UMNH VP 16455	Maxilla?	11	Yes	10000	26.25	23.25
UMNH VP 16455	Maxilla?	11	Yes	1000	21.125	17.25

## Sheet: Ceratosaurus
Specimen number	Dentigerous element	Tooth number	Face count	OPCR at MPC 3	OPCR at MPC 5	Additional notes
BYU 12893	Left maxilla	1	10000	9.625	9.125
BYU 12893	Left maxilla	1	1001	10.125	9.625
BYU 12893	Left maxilla	2	10001	20.875	18.125	Damaged
BYU 12893	Left maxilla	2	1000	13	11.25	Damaged
BYU 12893	Left maxilla	3	6119	11.125	9.875	Partial tooth
BYU 12893	Left maxilla	3	1001	9.125	8.25	Partial tooth
BYU 12893	Left maxilla	4	10001	15.5	12.625
BYU 12893	Left maxilla	4	1000	11.125	10.25
BYU 12893	Left maxilla	5	10000	13.125	11.25	Damaged
BYU 12893	Left maxilla	5	1000	11.125	9.875	Damaged

## Sheet: Dicraeosaurus
Specimen number	Dentigerous element	Tooth number	Face count	OPCR at MPC 3	OPCR at MPC 5	Additional notes
MB R 2338	Left premaxilla	1	10000	10.75	10.75
MB R 2338	Left premaxilla	1	1000	9.75	9.25
MB R 2338	Left premaxilla	2	10001	8.5	8.375
MB R 2338	Left premaxilla	2	1001	9.75	9.375
MB R 2338	Left premaxilla	3	10000	9.375	8.875
MB R 2338	Left premaxilla	3	1000	13.75	12.5
MB R 2338	Left premaxilla	4	10001	10	9.25
MB R 2338	Left premaxilla	4	1000	10.5	10.375
MB R 2338	Left premaxilla	5	10000	9.75	8.75
MB R 2338	Left premaxilla	5	1000	10.25	10
MB R 2338	Left premaxilla	6	10000	9.625	8.625
MB R 2338	Left premaxilla	6	1000	9	8.625
MB R 2338	Left premaxilla	7	10000	9.125	8.75
MB R 2338	Left premaxilla	7	1000	10.625	10.375
MB R 2339	Left premaxilla	1	10000	8.375	8
MB R 2339	Left premaxilla	1	1000	9.75	9.5
MB R 2339	Left premaxilla	2	10000	8.625	8
MB R 2339	Left premaxilla	2	1000	9.25	9.125
MB R 2339	Left premaxilla	3	10001	8.375	8
MB R 2339	Left premaxilla	3	1000	9.25	9.125
MB R 2339	Left premaxilla	4	10001	8.375	8.125
MB R 2339	Left premaxilla	4	1000	9.5	9
MB R 2339	Left premaxilla	5	10001	9.5	8.375
MB R 2339	Left premaxilla	5	1000	10.25	9.5
MB R 2339	Left premaxilla	6	10000	11	10
MB R 2339	Left premaxilla	6	1001	9.25	9
MB R 2339	Left premaxilla	7	10001	17.875	13.75	Tooth worn
MB R 2339	Left premaxilla	7	1000	9.625	8.125	Tooth worn
MB R 2339	Left premaxilla	8	10001	10.125	8.375
MB R 2339	Left premaxilla	8	1000	9.25	8.625
MB.R.2337	Right premaxilla	1	10001	9.75	8.875
MB.R.2337	Right premaxilla	1	1000	11.25	10.25
MB.R.2337	Right premaxilla	2	10001	41.75	21.375
MB.R.2337	Right premaxilla	2	1001	15.25	13.375
MB.R.2337	Right premaxilla	3	10000	9	8.75
MB.R.2337	Right premaxilla	3	1000	9.75	9.75
MB.R.2337	Right premaxilla	4	10000	15.875	12.5
MB.R.2337	Right premaxilla	4	1001	10.25	9.375
MB.R.2337	Right premaxilla	5	7699	13.75	10.75	Tooth crown only
MB.R.2337	Right premaxilla	5	1000	9.125	8.375	Tooth crown only
MB.R.2337	Right premaxilla	6	5746	14.25	11.5	Tooth crown only
MB.R.2337	Right premaxilla	6	1001	11.25	9.375	Tooth crown only
MB.R.2337	Right premaxilla	7	10000	11.5	9.25
MB.R.2337	Right premaxilla	7	1000	9.125	8.875
MB.R.2337	Right premaxilla	8	10000	9.125	8.125
MB.R.2337	Right premaxilla	8	1001	13.125	11.75
MB.R.2337	Right premaxilla	9	10001	10	8.625
MB.R.2337	Right premaxilla	9	1000	10.875	9.875
MB.R.2337	Right premaxilla	10	10000	10.75	9.75
MB.R.2337	Right premaxilla	10	1000	9.375	9.25
MB.R.2372	Left dentary	1	10001	10.625	8.75	Rough texture from segmentation
MB.R.2373	Left dentary	1	1001	11.5	11
MB.R.2374	Left dentary	2	10000	11.25	11
MB.R.2375	Left dentary	2	1001	15.5	13.875
MB.R.2376	Left dentary	3	10000	15.125	11.625
MB.R.2377	Left dentary	3	1001	12.25	11.25
MB.R.2378	Left dentary	4	10001	11	10.125
MB.R.2379	Left dentary	4	1001	13.375	12
MB.R.2380	Left dentary	5	9023	13	10.875
MB.R.2381	Left dentary	5	1001	12.5	10.875
MB.R.2382	Left dentary	6	6712	10.125	9	Incomplete tooth
MB.R.2383	Left dentary	6	1000	11.25	10.125	Incomplete tooth

## Sheet: Diplodocus
Specimen number	Dentigerous element	Tooth number	Face count	OPCR at MPC 3	OPCR at MPC 5	Additional notes
CM 11255	Maxilla	1	2909	9.875	9.125
CM 11255	Maxilla	1	1001	11.125	10.25
CM 11255	Maxilla	2	2861	10	9.25
CM 11255	Maxilla	2	1001	10.625	9.375
CM 11255	Maxilla	3	2424	11	9.625
CM 11255	Maxilla	3	1000	10.25	9.875
CM 11255	Maxilla	4	3075	8.375	8.375
CM 11255	Maxilla	4	1001	12	11.75
CM 11255	Maxilla	5	3123	9.5	8.125
CM 11255	Maxilla	5	1001	11	9.625

## Sheet: Fruitadens
Specimen number	Dentigerous element	Tooth number	Face count	OPCR at MPC 3	OPCR at MPC 5	Additional notes
LACM 11574	Left Maxilla	1	9999	20.875	18	OK, broken but looks like a clean worn surface
LACM 11574	Left Maxilla	1	1000	14.125	11.75	OK, broken but looks like a clean worn surface
LACM 11574	Left Maxilla	2	10000	23.875	19.625	OK, broken but looks like a clean worn surface
LACM 11574	Left Maxilla	2	1000	13.75	11.875	OK, broken but looks like a clean worn surface
LACM 11574	Left Maxilla	5	10000	34.25	28.125	Broken
LACM 11574	Left Maxilla	5	1001	24.125	18.75	Broken
LACM 11574	Left Maxilla	6	10000	39.5	30.875	OK, broken but looks like a clean worn surface
LACM 11574	Left Maxilla	6	1000	25.625	17.5	OK, broken but looks like a clean worn surface
LACM 11574	Left Maxilla	7	10001	47.25	36.25
LACM 11574	Left Maxilla	7	1000	28.625	15.75
LACM 11574	Left Maxilla	8	10000	40.25	33.25
LACM 11574	Left Maxilla	8	1001	19.5	13.375
LACM 11574	Right Maxilla	1	10000	70.375	55.375
LACM 11574	Right Maxilla	1	1000	31.75	20.625
LACM 11574	Right Maxilla	2	9999	64.5	51.125	Unworn, partial tooth
LACM 11574	Right Maxilla	2	1000	36.5	28.375	Unworn, partial tooth
LACM 128258	Left Dentary	1	10001	26.25	22.625	Worn, partial tooth
LACM 128258	Left Dentary	1	1000	18.625	15.125	Worn, partial tooth
LACM 128258	Left Dentary	2	10001	38.25	29.625	Cracked
LACM 128258	Left Dentary	2	1000	19.125	15.25	Cracked
LACM 128258	Left Dentary	3	10001	33.375	26.375
LACM 128258	Left Dentary	3	1000	24.5	19.75
LACM 128258	Left Dentary	5	10001	65.375	46.625	Broken and worn	Useful, because it looks like what unshed worn teeth would look like.
LACM 128258	Left Dentary	5	1000	27.375	18.625	Broken and worn	Useful, because it looks like what unshed worn teeth would look like.
LACM 128258	Left Maxilla	1	10000	30	23.125	Worn
LACM 128258	Left Maxilla	1	1000	18.625	15.625	Worn
LACM 128258	Left Maxilla	2	10001	59.375	41.25
LACM 128258	Left Maxilla	2	1001	25.625	21
LACM 128258	Left Maxilla	3	10000	120.625	88.125
LACM 128258	Left Maxilla	3	1001	33.25	22.125
LACM 128258	Left Maxilla	4	10000	25.25	19
LACM 128258	Left Maxilla	4	1001	14.375	12.125
LACM 128258	Right Dentary	1	10001	37.375	32.25
LACM 128258	Right Dentary	1	1000	25.5	19.5
LACM 128258	Right Dentary	2	10000	35.75	27.5
LACM 128258	Right Dentary	2	1000	19.625	15
LACM 128258	Right Dentary	3	10000	37.375	28.75
LACM 128258	Right Dentary	3	1001	18.375	14.75
LACM 128258	Right Dentary	5	10001	20.125	14.75
LACM 128258	Right Dentary	5	1000	13.75	12
LACM 128258	Right Dentary	6	10001	14	12.375
LACM 128258	Right Dentary	6	1000	11.25	10.375

## Sheet: Gargoyleosaurus
Specimen number	Dentigerous element	Tooth number	Face count	OPCR at MPC 3	OPCR at MPC 5	Additional notes
Gargoyleosaurus isolated tooth (DMNH EPV.27726)	Unknown	1	10001	40.75	19.125	Nicest tooth element
Gargoyleosaurus isolated tooth (DMNH EPV.27726)	Unknown	1	1000	27.125	34.5
Gargoyleosaurus partial jaw (DMNH EPV.27726)	Partial jaw	1	10000	30.125	18.875
Gargoyleosaurus partial jaw (DMNH EPV.27726)	Partial jaw	1	1000	12.875	11.625
Gargoyleosaurus partial jaw (DMNH EPV.27726)	Partial jaw	3	10000	19.125	14.625
Gargoyleosaurus partial jaw (DMNH EPV.27726)	Partial jaw	3	1001	11.75	10.375
Gargoyleosaurus partial jaw (DMNH EPV.27726)	Partial jaw	Replacement	10000	57.25	48
Gargoyleosaurus partial jaw (DMNH EPV.27726)	Partial jaw	Replacement	1000	31.875	23
Gargoyleosaurus skull (DMNH EPV.27726)	Dentary	1	10000			Damaged	REMOVED	43.25	37.375
Gargoyleosaurus skull (DMNH EPV.27726)	Dentary	1	1001			Damaged	REMOVED	22.875	18.25
Gargoyleosaurus skull (DMNH EPV.27726)	Dentary	2	10000	17.875	15.625
Gargoyleosaurus skull (DMNH EPV.27726)	Dentary	2	1001	17.75	13.5
Gargoyleosaurus skull (DMNH EPV.27726)	Dentary	3	10001	18.25	15.25
Gargoyleosaurus skull (DMNH EPV.27726)	Dentary	3	1001	15.375	12.125
Gargoyleosaurus skull (DMNH EPV.27726)	Dentary	4	10000	44.75	37.875
Gargoyleosaurus skull (DMNH EPV.27726)	Dentary	4	1000	37.75	26.75
Gargoyleosaurus skull (DMNH EPV.27726)	Dentary	5	10000	35.5	30
Gargoyleosaurus skull (DMNH EPV.27726)	Dentary	5	1000	28.125	24.125
Gargoyleosaurus skull (DMNH EPV.27726)	Dentary	6	10000	13.5	12.875
Gargoyleosaurus skull (DMNH EPV.27726)	Dentary	6	1000	13.75	12.625
Gargoyleosaurus skull (DMNH EPV.27726)	Dentary	7	10000			Damaged	REMOVED	44.5	37.875
Gargoyleosaurus skull (DMNH EPV.27726)	Dentary	7	1000			Damaged	REMOVED	29.75	19.875
Gargoyleosaurus skull (DMNH EPV.27726)	Dentary	8	10000	24	18.25
Gargoyleosaurus skull (DMNH EPV.27726)	Dentary	8	1000	16.375	13.25
Gargoyleosaurus skull (DMNH EPV.27726)	Dentary	9	10000	18.125	16.875
Gargoyleosaurus skull (DMNH EPV.27726)	Dentary	9	1000	16.125	12.875
Gargoyleosaurus skull (DMNH EPV.27726)	Right maxilla	1	2425	9.25	8.75
Gargoyleosaurus skull (DMNH EPV.27726)	Right maxilla	1	1001	9.375	8.625
Gargoyleosaurus skull (DMNH EPV.27726)	Right maxilla	2	10000	15.125	12.75
Gargoyleosaurus skull (DMNH EPV.27726)	Right maxilla	2	1000	9.75	8.25
Gargoyleosaurus skull (DMNH EPV.27726)	Right maxilla	3	10000	14.25	13.375
Gargoyleosaurus skull (DMNH EPV.27726)	Right maxilla	3	1000	11.375	9.5
Gargoyleosaurus skull (DMNH EPV.27726)	Right maxilla	6	6087	15	11
Gargoyleosaurus skull (DMNH EPV.27726)	Right maxilla	6	1001	10.75	10.25
Gargoyleosaurus skull (DMNH EPV.27726)	Right maxilla	7	10000	16	14.875
Gargoyleosaurus skull (DMNH EPV.27726)	Right maxilla	7	1000	15.75	13
Gargoyleosaurus skull (DMNH EPV.27726)	Right maxilla	8	10000	19	15.75
Gargoyleosaurus skull (DMNH EPV.27726)	Right maxilla	8	1000	14.125	12
Gargoyleosaurus skull (DMNH EPV.27726)	Right maxilla	9	10000	19.25	15
Gargoyleosaurus skull (DMNH EPV.27726)	Right maxilla	9	1000	13.25	10.625
Gargoyleosaurus skull (DMNH EPV.27726)	Right maxilla	10	10000	19.125	14.25
Gargoyleosaurus skull (DMNH EPV.27726)	Right maxilla	10	1000	14.125	11.875
Gargoyleosaurus skull (DMNH EPV.27726)	Right maxilla	12	10000	30.375	24
Gargoyleosaurus skull (DMNH EPV.27726)	Right maxilla	12	1000	17	13
Gargoyleosaurus skull (DMNH EPV.27726)	Right maxilla	13	10000	16.125	14
Gargoyleosaurus skull (DMNH EPV.27726)	Right maxilla	13	1001	13.125	12
Gargoyleosaurus skull (DMNH EPV.27726)	Left maxilla	2	10001	19	16.75
Gargoyleosaurus skull (DMNH EPV.27726)	Left maxilla	2	1000	14.5	12.25
Gargoyleosaurus skull (DMNH EPV.27726)	Left maxilla	3	10001	17.625	15.125
Gargoyleosaurus skull (DMNH EPV.27726)	Left maxilla	3	1000	14	11.75
Gargoyleosaurus skull (DMNH EPV.27726)	Left maxilla	4	10000	12.375	11.375
Gargoyleosaurus skull (DMNH EPV.27726)	Left maxilla	4	1000	11.125	10.125
Gargoyleosaurus skull (DMNH EPV.27726)	Left maxilla	5	10000	12.5	10.25
Gargoyleosaurus skull (DMNH EPV.27726)	Left maxilla	5	1000	9.25	8.875
Gargoyleosaurus skull (DMNH EPV.27726)	Left maxilla	6	10000	14.125	11.25
Gargoyleosaurus skull (DMNH EPV.27726)	Left maxilla	6	1000	9.375	9.25
Gargoyleosaurus skull (DMNH EPV.27726)	Left maxilla	7	10000	13.25	11.25
Gargoyleosaurus skull (DMNH EPV.27726)	Left maxilla	7	1000	10.25	9.875
Gargoyleosaurus skull (DMNH EPV.27726)	Left maxilla	8	10000	17.25	14.375
Gargoyleosaurus skull (DMNH EPV.27726)	Left maxilla	8	1001	13.125	11.625

[truncated: 5 more sheets: Isolated theropod teeth, Nanosaurus, Suuwassea, Tornieria, Carnivores vs. Herbivores]
